# Supplementary material for: Generation and Phenotyping of a Collection of sRNA Gene Deletion Mutants of the Haloarchaeon Haloferax volcanii
Source: PLoS One. 2014 Mar 17;9(3):e90763. doi: 10.1371/journal.pone.0090763 (PMC3956466; doi:10.1371/journal.pone.0090763)
Supplement: Table S1 — Summary of the growth yields of 27 sRNA gene deletion mutants and parent strains grown under ten different conditions. Three biological replicates were performed, and average values and standard deviations were calculated. (XLS) [file pone.0090763.s003.xls]

## Sheet: S1_Growth Yield
Table S1. Phenotypic characterization of sRNA deletion mutants (growth yield)
	growth yield in percent (s.d. in percent) of the wild type
deletion mutant	CAS		xylose		acetate		1.2 M		2.1 M		4 M		oxidative stress		alcohol stress		salt stress		cold stress
63	97.1915	0.370741	110.358	0	103.846	4	94.0033	5.05976	94.4282	3.75585	84.6643	12.1964	87.5219	1.41186	95.7898	3.72287	96.6255	4.18524	91.3916	3.20285
132	103.142	0.871982	104.395	4.08647	107.118	4	102.041	5.18179	98.7436	2.49336	89.3328	10.2768	125.02	1.06531	102.761	3.07017	109.794	3.53529	98.6573	2.31997
168	101.536	0.587045	95.3269	13.3887	109.63	(2)1	98.0523	4.74	94.8388	5.71293	85.2419	8.66653	118.701	0.268517	98.4945	1.79051	96.7798	5.38073	90.6696	1.64208
194	102.345	0.854886	99.7403	3.85035	109.105	4	100.52	3.23893	91.472	4.3457	87.0271	4.41981	124.19	(2)2	94.4785	5.36693	109.725	1.95673	95.0017	2.72383
235	97.8289	1.0694	113.289	7.24679	110.354	(4)1	107.309	5.56475	94.0916	4.04223	70.3718	7.18217	95.0694	9.64197	98.4902	3.41859	110.044	2.42786	93.1648	3.6076
288	103.978	2.25285	108.383	3.62622	107.118	2	97.0809	5.77473	93.4757	1.52577	76.8792	7.82554	80.7404	(2)2	97.8518	1.68549	107.704	6.53314	95.7818	4.60879
308	99.6361	0.629375	105.455	6.82641	108.668	2	95.3972	7.32789	94.1696	0.870513	88.1158	7.20621	125.961	2.75633	97.6102	2.94422	104.169	2.56586	94.1761	2.06182
362	98.0021	2.30239	92.0726	6.48811	71.9784	8.73428	98.1721	6.77519	91.0095	2.42884	91.6406	3.26032	75.0838	(6)2	82.7357	(3)2	92.1143	1.0968	98.8679	1.76762
450	100.298	2.06952	102.386	7.98718	90.4542	2.7738	109.669	2.41766	102.981	1.75091	97.6458	1.66736	101.513	1.49222	103.834	5.2016	100.175	3.66976	95.9484	0.95839
479	98.8843	1.80211	98.676	6.04024	90.1206	2.07766	113.893	2.49316	102.561	1.89568	94.6378	1.69184	100.906	0.942593	104.09	3.53128	110.356	2.09895	109.306	2.37696
500	98.4998	1.34195	92.3668	14.81	109.925	(3)1	88.7364	9.84438	92.1125	4.18805	84.2092	10.7523	128.881	2.00228	95.5698	2.46565	100.097	2.02254	88.4728	2.56391
529	95.0052	1.16612	110.543	5.30352	79.1378	2.80461	98.4915	5.8418	94.2786	2.84659	87.3472	2.28408	82.4472	(3)2	87.9681	(2)2	102.783	0.523535	106.454	1.424
H225.2R	106.616	3.13289	106.988	9.82978	98.41	0.409504	77.4504	11.9033	88.3959	7.29465	93.5457	5.39797	87.4066	(3)3	93.7191	8.29538	136.957	23.0784	123.366	33.9118
htsf_182	97.6079	2.11329	98.5915	14.8455	97.646	6.48388	90.8824	12.8431	92.4588	4.16961	96.0162	6.09273	100.154	2.58535	96.0134	11.1868	98.4511	5.74632	101.911	4.35204
htsf_209	96.0062	1.98005	100.366	5.10104	95.548	4.43063	89.9774	10.7825	95.8988	5.71362	90.9075	8.62667	95.7582	1.36166	91.7916	12.4943	95.4949	8.54527	100.284	6.56039
htsf_242	99.8619	0.998094	105.691	5.21928	101.907	1.0973	96.4983	5.40942	101.063	5.55878	92.679	11.8553	73.6296	(4)2	113.885	(6)1	186.425	(3)1	95.3136	0.72471
htsf_339	100.25	2.17922	107.721	7.46345	100.982	0.95322	95.7379	2.92611	95.4054	9.89202	101.97	7.4026	101.179	3.23932	119.528	(2)1	116.523	(2)1	96.7237	1.65134
htsf_359	101.351	0.887997	105.824	6.45904	105.642	1.99213	96.5211	5.21139	103.41	9.45607	101.622	6.55321	83.3314	(0)2	117.731	(1)1	189.035	(4)1	96.5354	2.3048
htsf_416	102.383	1.16365	106.545	4.91637	106.648	2.27182	93.1014	5.27173	97.5925	3.23438	101.23	2.43857	77.0836	(1)2	114.901	(2)1	186.554	(2)1	95.5647	1.00492
htsf_467	100.121	1.5967	105.845	7.24673	103.951	2.49352	89.5451	9.32925	92.3798	11.325	101.74	5.57825	85.8658	(2)2	114.092	(3)1	172.353	(9)1	96.7404	2.40358
htsf_468	99.0057	1.91738	112.805	23.7806	90.7657	5.01905	90.8516	16.075	63.2091	9.46514	78.0209	14.6989	89.9121	5.63108	63.6077	(17)3	64.7337	(11)3	56.7783	(6)3
htsf_494	101.791	1.01169	95.9121	3.85658	107.007	0.928033	99.5902	0.367122	106.501	10.1023	98.7651	5.02912	80.3018	(2)2	115.911	(3)1	179.005	(9)1	94.1378	1.48573
htsf_574	102.62	1.27296	95.4291	2.04216	108.292	2.41831	94.7179	1.31016	101.085	15.1269	101.284	4.31294	73.8418	(1)2	105.838	5	192.79	(2)1	90.2088	2.51287
hts4*	94.9663	1.33417	98.1831	1.51141	76.0585	1.70077	94.7163	2.36844	86.8433	1.85853	83.5312	2.66198	79.6758	(2)3	78.61	(1)3	93.5506	2.12797	97.4366	2.37742
hts10*	94.5446	1.61671	90.8802	2.23434	87.3749	2.82824	112.848	1.39293	97.8102	1.89898	88.5078	2.55533	91.6674	1.18763	93.6255	2.36943	101.202	3.31377	111.549	1.75439
hts14	103.784	2.31589	120.663	17.2711	138.119	3.05506	101.901	10.1129	113.327	4.01288	111.268	(16)1	97.932	3.91705	112.864	(5)3	202.693	38.0871	73.9134	16.676
hts21*	103.21	2.07781	100.959	1.52779	133.538	7.21086	91.6814	8.85847	119.593	2.13006	127.066	(2)1	94.6618	1.15889	119.985	(6)3	263.834	23.9731	103.056	22.7117
n.d. = not determined
n.e. = not evaluable (e.g. insufficient points of measurement, irregular growth,…)
bold print = phenotypes
equal = not evaluable because of insufficient points of measurement, but equal to wild type
1 Iniquitous growth of the wild type
2 optical density lower or higher at time of induction
3 also lower or higher growth under standard conditions
* published in Heyer et al., 2012
