# Supplementary material for: Generation and Phenotyping of a Collection of sRNA Gene Deletion Mutants of the Haloarchaeon Haloferax volcanii
Source: PLoS One. 2014 Mar 17;9(3):e90763. doi: 10.1371/journal.pone.0090763 (PMC3956466; doi:10.1371/journal.pone.0090763)
Supplement: Table S2 — Summary of the growth rates of 27 sRNA gene deletion mutants and parent strains grown under ten different conditions. Three biological replicates were performed, and average values and standard deviations were calculated. (XLS) [file pone.0090763.s004.xls]

## Sheet: S2_Doubling Time
Table S2. Phenotypic characterization of sRNA deletion mutants (doubling time)
	doubling time in percent of the wildtype
deletion mutant	CAS	xylose	acetate	1.2 M	2.1 M	4 M	oxidative stress	alcohol stress	salt stress	cold stress
63	108.392	72.3198	811	91.0161	107.289	98.6165	n.e.	93.2625	105.407	105.275
132	103.058	99.2074	711	90.9146	90.9106	92.2943	71.4951	92.8014	94.8847	91.6831
168	99.2845	n.e.	821	116.43	101.859	95.6281	100.402	92.2856	98.8895	105.833
194	107.692	90.8056	841	89.2863	92.7613	81.2255	1582	5042	94.9724	102.71
235	100.717	96.3152	821	105.225	94.5	102.958	96.446	100.751	104.555	103.936
288	104.309	105.334	92	106.511	102.346	97.8251	n.e.	107.772	108.066	107.601
308	112.7	100.295	781	108.787	97.6984	106.744	95.1857	98.1681	100.379	104.594
362	123.522	n.e.	much longer	731	108.626	95.3456	107.191	n.e.	92.5215	105.771
450	100.843	105.624	97.0825	57.2709	108.651	108.201	105.433	n.e.	97.5662	105.617
479	106.697	105.274	138.935	55.104	94.1161	105.554	96.4303	n.e.	91.0314	103.585
500	113.971	n.e.	781	105.473	101.026	107.493	93.9673	100.491	99.8193	106.613
529	107.83	104.68	100.858	721	109.31	118.348	108.511	n.e.	90.5683	105.209
H225.2R	99.9493	99.0392	much longer	172.349	92.1135	101.497	106.965	100.242	92.5319	equal
htsf_182	94.5878	104.161	98.6263	102.126	97.7403	99.1597	105.1	100.565	102.517	97.7678
htsf_209	92.102	107.632	98.1354	99.2737	96.706	108.666	101.082	103.539	92.6309	96.872
htsf_242	95.5766	94.1375	90.6353	99.6032	108.083	108.791	n.e.	89.5608	102.539	99.5704
htsf_339	96.462	96.7416	101.884	104.698	94.3831	89.5428	n.e.	90.061	95.6294	101.46
htsf_359	97.9728	98.9796	92.2049	97.6599	95.1182	95.7312	n.e.	96.1549	94.3541	92.8251
htsf_416	95.6604	106.492	92.9699	102.338	110.388	98.6436	n.e.	93.712	109.012	99.4872
htsf_467	94.1715	98.4029	106.409	98.0274	98.8764	92.8458	n.e.	99.4567	90.4287	98.6335
htsf_468	96.9776	35.3748	102.88	n.e.	140.014	120.083	107.853	1173	1393	1423
htsf_494	99.6186	102.55	81.5632	100.091	90.0401	94.2698	n.e.	89.545	98.8453	93.1638
htsf_574	99.1099	94.3122	101.929	102.165	117.099	91.2012	n.e.	93.5515	102.645	104.723
hts4*	104	n.e.	n.e.	671	106	110	104	n.e.	94	99
hts10*	99	n.e.	n.e.	811	109	106	85	n.e.	94	96
hts14	107	83	85	581	98	n.e.	97	96	68	98
hts21*	99.6731	102	86	871	102	n.e.	99	equal	64	99
n.d. = not determined
n.e. = not evaluable (e.g. insufficient points of measurement, irregular growth,…)
bold print = phenotypes
equal = not evaluable because of insufficient points of measurement, but equal to wild type
1 Iniquitous growth of the wild type
2 optical density lower or higher at time of induction
3 also lower or higher growth under standard conditions
* published in Heyer et al., 2012
