# Supplementary material for: Generation and Phenotyping of a Collection of sRNA Gene Deletion Mutants of the Haloarchaeon Haloferax volcanii
Source: PLoS One. 2014 Mar 17;9(3):e90763. doi: 10.1371/journal.pone.0090763 (PMC3956466; doi:10.1371/journal.pone.0090763)
Supplement: Table S3 — Results of the transcriptome comparison of deletion mutant Δ63 and parent strain: Compilation of genes more than twofold up-regulated in Δ63. (XLS) [file pone.0090763.s005.xls]

## Sheet: S3_up-regulated genes
Table S3. Up-regulated spots in ∆63 after 15 min. EtOH-schock
shot gun clone/ oligo	gene name	function	ratio
453-B02	HVO_B0279(602/618)_(344)_HVO_B0280(201/201)_(139)_HVO_B0281(270/270)_(11)_HVO_B0282(78/1251)	probable S-adenosylmethionine-dependent methyltransferase;lipoprotein, putative; hyp. Prot; unknown	2.03005
456-G07	HVO_A0477(1034/1194)_(62)_HVO_A0478(374/1134)	ABC-type transport system periplasmic substrate-binding protein (probable substrate phosphate); ABC-type transport system permease protein (probable substrate phosphate)	2.03709
sRNA22anti	HVO_A0047	universal stress protein	2.06
sRNA152anti	HVO_0599	hyp. Prot	2.07
437-B02	HVO_1751(636/2586)_(141)_HVO_1752(600/600)_(131)_HVO_1753(71/198)	copper-translocating P-type ATPase; Lrp/AsnC family transcription regulator; copA N-terminal domain protein	2.12597
455-A01	HVO_2495(696/918)_(150)_HVO_2496(627/627)_(204)	HTR-like protein; Adenylate kinase	2.14561
459-C01	HVO_1749(258/855)_(12)_HVO_1750(231/231)_(132)_HVO_1751(782/2586	2x cons. Prot; copper-translocating P-type ATPase	2.15595
sRNA420anti	HVO_B0186	ABC-type transport system permease protein (probable substrate dipeptides/oligopeptides)	2.17
sRNA22	sRNA22	anti zu HVO_A0047 (uspA)	2.2
p13r	p13r	intergene Region	2.21504
433-E02	HVO_1751(1499/2586	copper-translocating P-type ATPase	2.21731
sRNA24	sense zu A0049	DUF21/CBS domain protein	2.25
437-D11	HVO_1205(463/510)_(21)_HVO_1206(1188/1188)_HVO_1207(147/369)	taxis cluster protein CheD; taxis cluster protein CheC	2.27
460-B04	HVO_A0093(376/741)_(440)_HVO_A0094(891/1455)	ArcR family transcription regulator; transporter gate domain protein protein	2.27266
H3.2	H3.2	intergene Region	2.28
443-H12	HVO_2604(292/450)_(57)_HVO_2605(940/1290)	AttT protein; MiaB-like tRNA modifying enzyme, archaeal-type	2.28645
442-C12	HVO_1203(371/531)_(12)_HVO_1204(189/189)_(91)_HVO_1205(510/510)_(21)_HVO_1206(433/1188)	fla cluster protein FlaD1 hypothetical protein	2.3
458-D01	HVO_0226(674/867)_(162)_HVO_0227(522/522)_(114)_HVO_0228(134/744)	transcription initiation factor TFB; hypothetical protein; cell division inhibitor	2.3
437-B02	HVO_1751(636/2586)_(141)_HVO_1752(600/600)_(131)_HVO_1753(71/198)	copper-translocating P-type ATPase; Lrp/AsnC family transcription regulator; copA N-terminal domain protein	2.30473
447-E04	nicht gefunden		2.31779
H225.3r	H225.3r	intergene Region	2.32
sRNA36sense (2x)	sense zu Transposase	sense zu Transposase	2.36
456-E05	HVO_0901(661/1182)_HVO_0902(755/759)_HVO_0903(136/744)	ABC-type transport system permease protein (probable substrate branched-chain amino acids); ABC-type transport system ATP-binding protein (probable substrate branched-chain amino acids) (2x)	2.40667
456-H06	nicht gefunden		2.41
H3.2r	H3.2r	intergene Region	2.48
sRNA503	3´-UTR von A0249_A	3´-UTR von A0249_A	2.5
456-H05	HVO_1210(266/642)_(10)_HVO_1211(663/663)_(319)_HVO_1212(485/741)		2.56
434-H03	HVO_C0039(6/1167)_(380)_HVO_C0040(1221/1221)_(203)_HVO_C0041(83/2508); hyp Prot	ISH; site-specific DNA-methyltransferase (cytosine-specific)	2.64227
sRNA420 (2x)	anti zu 3´-UTR von B_0186	ABC-type transport system permease protein (probable substrate dipeptides/oligopeptides)	2.7
436-H04	HVO_1201(1153/2127)	sensor histidine kinase	2.74941
sRNA36	sense zu Transposase	sense zu Transposase	2.77897
450-C08	HVO_1751(1331/2586)_(141)_HVO_1752(238/600)	copper-translocating P-type ATPase; Lrp/AsnC family transcription regulator	3.03293
sRNA248 (2x)	sRNA248	anti zu C0030 (hyp.Prot)	3.08
sRNA24sense (2x)	sense zu A0049	DUF21/CBS domain protein	3.1
451-C09	HVO_0655(278/1026)_(38)_HVO_0656(726/726)_(125)_HVO_0657(217/813)	3-beta hydroxysteroid dehydrogenase/isomerase family superfamily; Uncharacterized domain conserved in archaea fused to a metal-binding domain; membrane protein, putative	3.24232
p18r (2x)	p18r	ISH	3.37
453-A02	nicht gefunden		6.48
453-B03	(200)_HVO_1210(642/642)_(10)_HVO_1211(631/663)	flagellin A1 flagellin A2	16
