# Supplementary material for: Generation and Phenotyping of a Collection of sRNA Gene Deletion Mutants of the Haloarchaeon Haloferax volcanii
Source: PLoS One. 2014 Mar 17;9(3):e90763. doi: 10.1371/journal.pone.0090763 (PMC3956466; doi:10.1371/journal.pone.0090763)
Supplement: Table S4 — Results of the transcriptome comparison of deletion mutant Δ63 and parent strain: Compilation of genes more than twofold down-regulated in Δ63. (XLS) [file pone.0090763.s006.xls]

## Sheet: S4_down-regulated genes
Table S4. Down-regulated spots in ∆63 after 15 min. EtOH-schock
shot gun clone/ oligo	HVO-nr./ sRNA	function	ratio
sRNA194	sRNA194	sRNA194	0.28
458-B08	not found	0.28	0.28
439-G12	HVO_A0206(1450/2154)_(20)_HVO_A0207(95/1023)	conserved hypothetical protein; CRISPR-associated protein, Csh2 family	0.28
457-E04; 439-E11; 436-H10; 457-G09; 452-B03; 456-C09; 441-F11; 447-A07; 445-D07; 455-A09;	(623)_HVO_2160(968/6774); HVO_2160(1445/6774); HVO_2160(1228/6774); (938)_HVO_2160(631/6774); HVO_2160(970/6774); HVO_2160(1872/6774); HVO_2160(1842/6774); HVO_2160(1573/6774); HVO_2160(1573/6774)	Muc19 precursor, putative	0.29
436-G04; 452-H08	HVO_2031(561/1212)_(57)_HVO_2032(886/1569); HVO_2031(563/1212)_(57)_HVO_2032(886/1569)	ABC-type transport system periplasmic substrate-binding protein (probable substrate sugar); ABC-type transport system ATP-binding protein (probable substrate sugar)	0.3
444-E12; 435-E01	HVO_2033(426/1131)_HVO_2034(1052/1056)_(115)_HVO_2035(128/1119); HVO_2034(376/1056)_(115)_HVO_2035(756/1119)	ABC-type transport system permease protein (probable substrate sugar); ABC-type transport system permease protein (probable substrate sugar); transcription regulator	0.3
440-G02; 442-F08; 455-G08	HVO_2057(245/1074)_(169)_HVO_2058(903/903)_(53)_HVO_2059(448/933); HVO_2055(159/1419)_(253)_HVO_2056(471/471)_(62)_HVO_2057(667/1074); HVO_2057(50/1074)_(169)_HVO_2058(903/903)_(53)_HVO_2059(454/933)	ISH; probable transport protein, putative; spore coat polysaccharide synthesis spsK; sugar nucleotidyltransferase; RmlD substrate binding domain superfamily	0.38
H226.12r	H226.12r	H226.12r	0.39
455-G12	HVO_A0133(839/879)_(302)_HVO_A0134(492/492)_(182)	Tat (twin-arginine translocation) pathway signal sequence domain protein; ISH	0.424488
440-F08	HVO_2015(815/1038)_(138)_HVO_2016(629/900)	2x conserved hypothetical protein	0.440751
453-E02	HVO_2061(485/1242)_(486)_HVO_2062(438/438)_(178)	probable glycosyltransferase, type 2; Protein of unknown function (DUF1628) family	0.45
437-C12; 452-C07	HVO_0778(616/1575)_(187)_HVO_0779(742/1320); HVO_0776(294/651)_(54)_HVO_0777(282/282)_(162)_HVO_0778(460/1575)	putative DNA binding domain; conserved hypothetical protein; thermosome subunit 3; cationic amino acid transporter	0.45
445-B11	(35)_HVO_2037(279/279)_(482)_HVO_2037_A(219/219)_(111)_HVO_2038(415/1179)	hyp. Prot.; ABC-type transport system periplasmic substrate-binding protein (probable substrate iron-III)	0.450222
440-A06	HVO_B0355(57/972)_(16)_HVO_B0356(525/525)_(6)_HVO_B0357(821/1827)	unknown; cons. Prot.; spermidine synthase	0.480659
441-D09	VO_C0042(423/3825)_(94)_HVO_C0043(952/1986)	putative helicase family protein; cons. Prot.	0.491538
